# Supplementary material for: TORC2 inactivation promotes heterochromatin formation in rDNA and prolongs viability of quiescent fission yeast cells
Source: Commun Biol. 2025 Nov 19;8:1606. doi: 10.1038/s42003-025-08953-5 (PMC12630781; doi:10.1038/s42003-025-08953-5)
Supplement: Supplementary file 2 — Supplementary Data [file 42003_2025_8953_MOESM2_ESM.xlsx]

## Sheet: Fig 1b
	I_notag	I_YER	I_YED	II_notag	II_YER	II_YED	III_notag	III_YER	III_YED	IV_notag	IV_YER	IV_YED	V_notag	V_YER	V_YED	VI_notag	VI_YER	VI_YED
1	0.00101694	0.00183587	0.00183657	0.00127447	0.00204088	0.00187123	0.00179121	0.00454866	0.00166602	0.0017069	0.00270221	0.00133721	0.00170305	0.00335713	0.00150327	0.00173417	0.00302289	0.00180696
2	0.00217846	0.00161786	0.00289605	0.00254056	0.00194328	0.00290241	0.00374773	0.00358981	0.00276956	0.00290785	0.00277909	0.00225792	0.00342204	0.00320557	0.00265562	0.00341802	0.0032587	0.00303147
3	0.00123514	0.00217548	0.0017028	0.00154345	0.00249083	0.0018211	0.00212115	0.0040185	0.00186441	0.00190968	0.00319384	0.00134076	0.00184823	0.00362597	0.00166311	0.00209154	0.00388368	0.00186892
AVE	0.00147685	0.0018764	0.00214514	0.00178616	0.00215833	0.00219825	0.00255336	0.00405232	0.0021	0.00217481	0.00289171	0.0016453	0.00232444	0.00339622	0.00194067	0.00241457	0.00338842	0.00223578
SEM	0.000356416	0.000162242	0.000377436	0.000385108	0.000168622	0.000352379	0.00060473	0.000277314	0.000339645	0.000371164	0.000152685	0.000306311	0.000550398	0.000122921	0.000360442	0.000512218	0.000256816	0.000398243

## Sheet: Fig 1e
	18S_WT	18S_tor1∆	18S_sin1∆	18S_pop3∆	18S_ste20∆	5.8S_WT	5.8S_tor1∆	5.8S_sin1∆	5.8S_pop3∆	5.8S_ste20∆	28S_WT	28S_tor1∆	28S_sin1∆	28S_pop3∆	28S_ste20∆	ITS2_WT	ITS2_tor1∆	ITS2_sin1∆	ITS2_pop3∆	ITS2_ste20∆
1	1.03612	0.369496	0.59063	0.460827	0.306118	1.0344	0.490337	0.731393	0.759334	0.504453	0.875076	0.594008	0.663891	0.855396	0.397866	1.05021	0.423564	0.627763	0.438355	0.326982
2	0.989835	0.330358	0.511158	0.399624	0.440201	0.918964	0.455015	0.577799	0.694606	0.61965	1.11031	0.502708	0.468611	0.751975	0.551567	1.00011	0.391729	0.544617	0.39123	0.420562
3	0.975051	0.273517	0.504961	0.339705	0.392311	1.052	0.437876	0.613893	0.603504	0.594262	1.02922	0.425176	0.572505	0.607365	0.505547	0.952085	0.310235	0.49396	0.36228	0.390449
AVE	1.00034	0.324457	0.535583	0.400052	0.379544	1.00179	0.461076	0.641028	0.685815	0.572788	1.00487	0.507297	0.568335	0.738245	0.484993	1.0008	0.375176	0.555447	0.397289	0.379331
SD	0.0318591	0.0482609	0.0477727	0.0605623	0.0679474	0.0722633	0.0267502	0.0803123	0.0782859	0.060526	0.119495	0.0845096	0.0977066	0.124584	0.0788852	0.049068	0.0584496	0.0675555	0.0383975	0.0477705

## Sheet: fig 1f
	18S_WT	18S_tor1∆	5.8S_WT	5.8S_tor1∆	28S_WT	28S_tor1∆	ITS2_WT	ITS2_tor1∆
1	1.30355	0.00811027	1.57292	0.0424175	1.35395	0.0631033	1.32272	0.00329336
2	0.93023	0.258214	0.811297	0.157388	0.891114	0.25326	0.916861	0.148716
3	0.824672	0.0862155	0.783635	0.119168	0.828829	0.203199	0.824569	0.0575262
AVE	1.01948	0.117513	1.05595	0.106324	1.02463	0.173187	1.02138	0.0698451
SD	0.251607	0.127956	0.447921	0.0585514	0.286893	0.0985667	0.265016	0.0734897

## Sheet: fig 2a
	I_WT	I_tor1∆	II_WT	II_tor1∆	III_WT	III_tor1∆	IV_WT	IV_tor1∆	V_WT	V_tor1∆	VI_WT	VI_tor1∆
1	0.0216083	0.0254371	0.0094754	0.0149507	0.0218374	0.0458342	0.0087927	0.012334	0.0159547	0.0252338	0.011358	0.0224424
2	0.0129826	0.020709	0.0104458	0.00472722	0.0147755	0.0367093	0.00776613	0.00627936	0.0136988	0.0154351	0.00876854	0.00709824
3	0.0144222	0.0351492	0.00383334	0.0178206	0.0183449	0.0590924	0.00391505	0.0149529	0.00667225	0.0315571	0.00934863	0.0205792
AVE	0.0163377	0.0270984	0.00791817	0.0124995	0.0183193	0.047212	0.00682462	0.0111888	0.0121086	0.0240753	0.00982507	0.0167066
SEM	0.00266787	0.0042505	0.00206153	0.00397348	0.00203862	0.00649806	0.00148467	0.00256849	0.00279509	0.00468993	0.000784566	0.00483421

## Sheet: fig 2b
	I_WT	I_tor1∆	II_WT	II_tor1∆	III_WT	III_tor1∆	IV_WT	IV_tor1∆	V_WT	V_tor1∆	VI_WT	VI_tor1∆
1	0.00755939	0.0350614	0.00615859	0.0398261	0.036742	0.245812	0.015705	0.0899393	0.0523167	0.285569	0.0170318	0.089197
2	0.0112527	0.0228436	0.00827451	0.0178443	0.0530225	0.15291	0.0195103	0.0524862	0.0711652	0.182579	0.0245962	0.0537754
3	0.0116714	0.0596975	0.00713513	0.0512205	0.0635304	0.3792	0.0376134	0.143415	0.0786267	0.383877	0.0217882	0.174182
AVE	0.0101612	0.0392008	0.00718941	0.036297	0.0510983	0.259307	0.0242762	0.0952803	0.0673695	0.284009	0.0211387	0.105718
SEM	0.00130649	0.0108383	0.000611418	0.00979515	0.00779275	0.0656721	0.00675844	0.0263845	0.00782854	0.0581149	0.00220766	0.0357266

## Sheet: fig 2c
	I_WT	I_tor1∆	II_WT	II_tor1∆	III_WT	III_tor1∆	IV_WT	IV_tor1∆	V_WT	V_tor1∆	VI_WT	VI_tor1∆
1	0.654912	0.432522	0.320171	0.276088	0.195753	0.212619	0.103052	0.0878918	0.181485	0.179499	0.141471	0.112886
2	0.253633	0.487362	0.0950486	0.285907	0.0832689	0.214853	0.0333507	0.0876822	0.057252	0.188165	0.0779008	0.12898
3	0.520917	0.356068	0.293606	0.20865	0.170224	0.155958	0.100537	0.0755333	0.205782	0.151996	0.16006	0.110755
AVE	0.476487	0.425317	0.236275	0.256882	0.149749	0.194477	0.0789797	0.0837024	0.148173	0.17322	0.126477	0.11754
SEM	0.11795	0.0380721	0.0710284	0.0242818	0.0340471	0.0192704	0.0228261	0.00408499	0.0459985	0.0109029	0.0248739	0.00575306

## Sheet: fig 2f
N=1				N=2				N=3
	WT	tor1∆			WT	tor1∆			WT	tor1∆
0	0	1		0	6	0		0	0	1
1	10	8		1	17	10		1	4	9
2	12	19		2	25	22		2	16	23
3	25	18		3	17	21		3	28	36
4	7	16		4	5	13		4	16	9
5	4	4		5	2	4		5	4	5
sum	58	66		sum	72	70		sum	68	83
ratio, N=1				ratio, N=2				ratio, N=3				Ave				SEM
	WT	tor1∆			WT	tor1∆			WT	tor1∆			WT	tor1∆			WT	tor1∆
0	0	1.51515		0	8.33333	0		0	0	1.20482		0	2.77778	0.906657		0	2.77778	0.462095
1	17.2414	12.1212		1	23.6111	14.2857		1	5.88235	10.8434		1	15.5783	12.4168		1	5.18497	1.00465
2	20.6897	28.7879		2	34.7222	31.4286		2	23.5294	27.7108		2	26.3138	29.3091		2	4.28341	1.1044
3	43.1034	27.2727		3	23.6111	30		3	41.1765	43.3735		3	35.9637	33.5487		3	6.20128	4.97507
4	12.069	24.2424		4	6.94444	18.5714		4	23.5294	10.8434		4	14.1809	17.8857		4	4.90274	3.88314
5	6.89655	6.06061		5	2.77778	5.71429		5	5.88235	6.0241		5	5.18556	5.933		5	1.23898	0.109862

## Sheet: fig 2g
N=1				N=2				N=3
	WT	tor1∆			WT	tor1∆			WT	tor1∆
0	31	37		0	36	37		0	23	21
1	24	21		1	30	20		1	33	33
2	3	6		2	6	13		2	6	22
3	0	3		3	0	0		3	5	5
4	0	0		4	0	0		4	1	2
5	0	0		5	0	0		5	0	0
sum	58	67		sum	72	70		sum	68	83
ratio, N=1				ratio, N=2				ratio, N=3				AVE				SEM
	WT	tor1∆			WT	tor1∆			WT	tor1∆			WT	tor1∆			WT	tor1∆
0	53.4483	55.2239		0	50	52.8571		0	33.8235	25.3012		0	45.7573	44.4607		0	6.04933	9.6041
1	41.3793	31.3433		1	41.6667	28.5714		1	48.5294	39.759		1	43.8585	33.2246		1	2.33695	3.36378
2	5.17241	8.95522		2	8.33333	18.5714		2	8.82353	26.506		2	7.44309	18.0109		2	1.14412	5.07423
3	0	4.47761		3	0	0		3	7.35294	6.0241		3	2.45098	3.50057		3	2.45098	1.80632
4	0	0		4	0	0		4	1.47059	2.40964		4	0.490196	0.803213		4	0.490196	0.803213
5	0	0		5	0	0		5	0	0

## Sheet: fig 2h
	I_WT	I_tor1∆	II_WT	II_tor1∆	III_WT	III_tor1∆	IV_WT	IV_tor1∆	V_WT	V_tor1∆	VI_WT	VI_tor1∆
1	0.0015215	0.00234882	0.00162619	0.00292509	0.0042232	0.00645082	0.00328099	0.00569763	0.00447809	0.00792301	0.00272055	0.00554545
2	0.00196443	0.00313254	0.00211509	0.00375329	0.00537273	0.00791743	0.00448043	0.00688538	0.00528696	0.00888824	0.00391293	0.00634798
3	0.00178381	0.00329534	0.0019118	0.0041524	0.00446536	0.00872879	0.00353407	0.00697995	0.0048418	0.00900467	0.00337927	0.0070472
AVE	0.00175658	0.00292557	0.00188436	0.00361026	0.0046871	0.00769902	0.00376516	0.00652099	0.00486895	0.00860531	0.00333759	0.00631354
SEM	0.000128584	0.000292178	0.000141799	0.000361441	0.000349873	0.000666601	0.000365019	0.000412582	0.000233894	0.000342799	0.000344841	0.000433861

## Sheet: fig 3a
	I_notag	I_YER	I_YED	II_notag	II_YER	II_YED	III_notag	III_YER	III_YED	IV_notag	IV_YER	IV_YED	V_notag	V_YER	V_YED	VI_notag	VI_YER	VI_YED
1	0.00107541	0.0276155	0.0423951	0.00112633	0.0232911	0.0385972	0.00190772	0.0658137	0.0340831	0.00166103	0.0421382	0.026791	0.00211918	0.0596291	0.0285875	0.00213818	0.0441394	0.0356082
2	0.0014267	0.0474491	0.0445222	0.00135028	0.0530003	0.0390099	0.00207432	0.104315	0.0344022	0.00178317	0.0864339	0.0270989	0.00238876	0.117874	0.0377796	0.00234585	0.0880051	0.0383288
3	0.00152499	0.0316547	0.0417192	0.00142253	0.0333625	0.0397152	0.002376	0.0950292	0.0352825	0.00203406	0.0583574	0.0287479	0.002531	0.0794749	0.0370635	0.00264652	0.0643757	0.0376933
AVE	0.00134237	0.0355731	0.0428788	0.00129972	0.0365513	0.0391074	0.00211935	0.0883861	0.0345893	0.00182609	0.0623098	0.0275459	0.00234631	0.0856595	0.0344769	0.00237685	0.0655067	0.0372101
SEM	0.000136463	0.00605141	0.000844538	8.9165e-05	0.00872327	0.000326399	0.000137041	0.0116002	0.000358644	0.000109802	0.0129389	0.000607512	0.00012076	0.017096	0.00295195	0.00014756	0.0126755	0.00082169

[truncated: 22 more sheets: fig 3d, fig 3e, fig 3f, fig 3g, fig 4a, fig 4b, fig 4c, fig 4d, fig 4e, fig 5a, fig 5b, fig 5c, fig 5e, fig 5f, Supplementary Fig 2, Supplementary Fig 4a, Supplementary Fig 4b, Supplementary Fig 4c, Supplementary Fig 5a, Supplementary Fig 5b …]
